# Supplementary material for: Functional popliteal angle tests improve identification of short hamstring muscle–tendon length in patients with a central neurological lesion
Source: Sci Rep. 2023 Nov 22;13:20510. doi: 10.1038/s41598-023-47667-8 (PMC10665385; doi:10.1038/s41598-023-47667-8)
Supplement: Supplementary file 1 — Supplementary Information 1. [file 41598_2023_47667_MOESM1_ESM.zip]

Archive with 2 entries (2 files):
- Supplementary_HealthyGait_kinematics.xlsx.xlsx
- Supplementary_Setup_Ik_HealthyGait.xml
