# Supplementary material for: Functional popliteal angle tests improve identification of short hamstring muscle–tendon length in patients with a central neurological lesion
Source: Sci Rep. 2023 Nov 22;13:20510. doi: 10.1038/s41598-023-47667-8 (PMC10665385; doi:10.1038/s41598-023-47667-8)
Supplement: Supplementary file 1 — Supplementary Information 1. [file 41598_2023_47667_MOESM1_ESM.zip › Supplementary_HealthyGait_kinematics.xlsx.xlsx]

## Sheet: Tabelle1
Coordinates
version=1
nRows=200
nColumns=21
inDegrees=yes
Units are S.I. units (second, meters, Newtons, ...)
Angles are in degrees.
endheader
time	pelvis_tilt	pelvis_list	pelvis_rotation	pelvis_tx	pelvis_ty	pelvis_tz	hip_flexion_r	hip_adduction_r	hip_rotation_r	knee_angle_r	ankle_angle_r	subtalar_angle_r	mtp_angle_r	hip_flexion_l	hip_adduction_l	hip_rotation_l	knee_angle_l	ankle_angle_l	subtalar_angle_l	mtp_angle_l
0.01	3.95004	-5.82361	-166.469	0.593942	0.914878	0.198472	28.5806	-8.79368	-22.2282	-6.40894	0.635689	12.1222	0	-9.64548	5.77406	-7.43976	-11.9063	15.558	30.7467	0
0.02	4.068	-5.57866	-166.293	0.581337	0.914211	0.198825	28.6081	-8.7264	-22.4939	-7.45633	-0.968819	11.0291	0	-10.2648	5.37433	-6.69251	-11.9196	15.4414	29.6754	0
0.03	4.31654	-5.26068	-166.203	0.568703	0.913523	0.19886	28.7115	-8.48248	-22.1178	-8.33705	-2.87063	8.72794	0	-10.5248	4.85991	-6.49653	-12.2998	14.9687	29.3738	0
0.04	4.54312	-4.86986	-166.201	0.555915	0.913093	0.198752	28.7936	-8.12613	-21.6864	-9.22156	-4.69847	6.51799	0	-10.7194	4.2671	-6.44115	-12.8021	14.3037	29.1748	0
0.05	4.7933	-4.40552	-166.256	0.543045	0.912874	0.198558	28.9077	-7.68411	-21.2814	-10.1146	-6.29828	4.5533	0	-10.7978	3.62205	-6.35817	-13.4329	13.4978	28.7994	0
0.06	5.05191	-3.91685	-166.36	0.530174	0.912908	0.198297	29.0261	-7.20108	-20.8742	-11.0064	-7.57011	2.88589	0	-10.7596	2.97514	-6.22492	-14.2365	12.4798	28.235	0
0.07	5.26029	-3.31674	-166.499	0.517164	0.913243	0.197984	29.0865	-6.6227	-20.8104	-11.9259	-8.1361	2.31897	0	-10.6391	2.19707	-6.14974	-15.2304	11.1588	27.6567	0
0.08	5.62723	-2.8492	-166.692	0.504551	0.913681	0.197494	29.2174	-6.04901	-20.016	-12.6119	-8.70589	0.656925	0	-10.2076	1.65484	-5.75932	-16.4952	9.62427	26.5133	0
0.09	5.75818	-2.17303	-166.914	0.491661	0.914537	0.196923	29.1131	-5.27691	-19.8916	-13.3884	-8.40272	0.287335	0	-9.86442	0.79607	-5.63049	-17.963	8.01359	25.6818	0
0.1	5.99968	-1.55705	-167.135	0.479016	0.915496	0.196295	29.0357	-4.52967	-19.5987	-14.0051	-7.92663	-0.127416	0	-9.23448	0.0515641	-5.32733	-19.6893	5.98342	24.6043	0
0.11	6.4914	-1.16973	-167.394	0.466853	0.916364	0.195641	29.1908	-3.99586	-18.9554	-14.5967	-7.47303	-0.858842	0	-8.21711	-0.292343	-4.63433	-21.6174	3.68503	22.689	0
0.12	6.78831	-0.645255	-167.54	0.454729	0.917605	0.19506	28.9958	-3.30675	-18.6124	-14.9425	-6.55092	-1.18485	0	-7.19026	-0.827547	-3.78694	-23.7953	1.5156	20.7456	0
0.13	7.12054	-0.168705	-167.689	0.442823	0.91884	0.19443	28.8121	-2.67965	-18.4183	-15.2622	-5.62264	-1.21025	0	-5.92306	-1.31219	-3.06969	-26.2299	-0.809886	18.9497	0
0.14	7.44814	0.267902	-167.778	0.431228	0.920115	0.193843	28.5593	-2.10371	-18.3212	-15.4697	-4.65714	-1.15206	0	-4.46645	-1.7219	-2.23919	-28.8753	-2.9527	16.9762	0
0.15	7.78059	0.675415	-167.818	0.419915	0.921378	0.193311	28.251	-1.56721	-18.3061	-15.5592	-3.73559	-1.03266	0	-2.82058	-2.06719	-1.3676	-31.6977	-4.80887	14.945	0
0.16	8.11619	1.02662	-167.795	0.408939	0.922599	0.192813	27.8979	-1.1036	-18.3591	-15.5494	-2.85123	-0.871824	0	-1.00738	-2.30613	-0.423838	-34.6465	-6.247	12.7658	0
0.17	8.43387	1.33448	-167.725	0.398251	0.923798	0.192359	27.4877	-0.691394	-18.4748	-15.4556	-2.01587	-0.672523	0	0.921378	-2.45487	0.537154	-37.6559	-7.21683	10.5238	0
0.18	8.74011	1.60859	-167.614	0.387856	0.924947	0.191941	27.0338	-0.321895	-18.6453	-15.2745	-1.30083	-0.461352	0	2.96192	-2.52953	1.46705	-40.691	-7.66231	8.28683	0
0.19	8.92295	1.90314	-167.511	0.377666	0.926091	0.191418	26.4715	0.100398	-18.9002	-15.0909	-0.640384	-0.29477	0	4.98325	-2.65668	2.23417	-43.7182	-7.56346	6.17194	0
0.2	9.15442	2.11045	-167.367	0.367739	0.927166	0.190976	25.9089	0.427106	-19.0986	-14.7981	0.00679014	-0.091797	0	7.08809	-2.59546	3.07427	-46.5929	-7.08126	3.98127	0
0.21	9.51191	2.14747	-167.192	0.358034	0.928167	0.190689	25.4331	0.537909	-19.2548	-14.4549	0.566776	0.232704	0	9.28427	-2.21241	3.98277	-49.1932	-6.50417	1.58673	0
0.22	9.67595	2.22993	-167.073	0.348407	0.929241	0.190212	24.7828	0.769676	-19.4417	-14.1116	1.13257	0.525398	0	11.3197	-1.96657	4.64722	-51.6394	-5.48974	-0.410502	0
0.23	9.70465	2.28774	-167.03	0.338855	0.930378	0.189605	24.0118	1.04567	-19.5491	-13.7844	1.67748	0.734838	0	13.1999	-1.7505	5.12202	-53.8486	-4.1687	-2.0278	0
0.24	9.7915	2.262	-167.007	0.329339	0.931462	0.18899	23.2376	1.25385	-19.5874	-13.3296	2.20104	0.949274	0	15.0699	-1.40558	5.54181	-55.709	-2.79162	-3.46711	0
0.25	9.8629	2.19821	-167.037	0.319997	0.932464	0.188379	22.5075	1.42217	-19.5725	-12.9856	2.65299	1.16959	0	16.8919	-0.997562	5.89762	-57.2816	-1.48815	-4.74977	0
0.26	9.96111	2.07155	-167.122	0.310656	0.93341	0.18771	21.7833	1.54468	-19.5052	-12.5966	3.11261	1.43285	0	18.6538	-0.524266	6.15171	-58.4822	-0.29495	-5.84247	0
0.27	9.90877	1.91157	-167.296	0.301351	0.934439	0.186947	20.9169	1.69693	-19.2945	-12.2366	3.53442	1.69077	0	20.1882	-0.0741958	6.30566	-59.3586	0.901034	-6.60198	0
0.28	9.88043	1.73164	-167.538	0.291997	0.93537	0.186138	20.0602	1.83706	-19.0959	-11.8349	3.95285	1.94874	0	21.6595	0.361395	6.32967	-59.8633	1.98509	-7.20971	0
0.29	9.83445	1.54556	-167.868	0.2826	0.936197	0.185286	19.2046	1.98143	-18.8853	-11.4712	4.36012	2.22425	0	23.0294	0.756734	6.23828	-60.0259	2.94935	-7.69622	0
0.3	9.76519	1.35377	-168.266	0.273225	0.93694	0.184366	18.3348	2.12856	-18.632	-11.1198	4.77023	2.54742	0	24.2945	1.10814	6.05647	-59.8442	3.80844	-8.09032	0
0.31	9.68162	1.15968	-168.733	0.263777	0.937599	0.183437	17.447	2.27542	-18.3582	-10.7673	5.17494	2.90941	0	25.4397	1.41719	5.80599	-59.3032	4.53282	-8.39975	0
0.32	9.48923	0.922543	-169.341	0.254274	0.938274	0.182374	16.49	2.39394	-18.0776	-10.5268	5.67801	3.46087	0	26.361	1.63443	5.32627	-58.4208	5.13401	-8.68481	0
0.33	9.31675	0.703415	-169.921	0.244764	0.938822	0.181411	15.5251	2.50174	-17.8301	-10.2237	6.11852	4.03637	0	27.2117	1.85264	4.91817	-57.2079	5.5767	-8.91865	0
0.34	9.21075	0.537512	-170.474	0.235278	0.939156	0.180577	14.6072	2.6352	-17.5199	-9.85495	6.50765	4.54222	0	28.0473	2.04704	4.59557	-55.6855	5.90314	-9.07608	0
0.35	8.98502	0.327153	-171.154	0.225711	0.939541	0.1796	13.599	2.7343	-17.1902	-9.57904	6.97449	5.15269	0	28.629	2.14301	4.04543	-53.8296	6.0543	-9.2406	0
0.36	8.76936	0.159165	-171.795	0.216134	0.939758	0.178739	12.6024	2.83727	-16.9335	-9.30166	7.42754	5.75541	0	29.1346	2.20415	3.55451	-51.7025	6.03753	-9.35246	0
0.37	8.41501	-0.0512702	-172.386	0.206437	0.940061	0.178164	11.5276	2.78845	-17.2924	-9.21163	8.03786	7.25973	0	29.352	2.32151	3.07671	-49.2464	5.71965	-9.81276	0
0.38	8.26129	-0.114339	-173.039	0.196872	0.939858	0.177371	10.6118	2.96716	-16.8836	-8.94025	8.49139	7.68154	0	29.7469	2.24368	2.57965	-46.6288	5.4465	-9.66249	0
0.39	7.94055	-0.191265	-173.689	0.187182	0.939754	0.176626	9.50225	3.1167	-16.6367	-8.65499	8.96774	8.15333	0	29.851	2.1101	1.94427	-43.7598	4.97961	-9.60576	0
0.4	7.68377	-0.1803	-174.297	0.177527	0.93938	0.176004	8.46461	3.32659	-16.3607	-8.36585	9.40139	8.62923	0	29.9498	1.92583	1.39247	-40.7068	4.29753	-9.40509	0
0.41	7.39264	-0.123686	-174.872	0.167805	0.938872	0.175479	7.36636	3.56556	-16.1263	-8.0378	9.87066	9.11075	0	29.933	1.69814	0.807221	-37.4984	3.51406	-9.12921	0
0.42	7.0916	0.0109893	-175.413	0.158037	0.938179	0.175045	6.25453	3.86523	-15.8973	-7.71626	10.3303	9.58259	0	29.8501	1.40655	0.212729	-34.1895	2.62892	-8.69158	0
0.43	6.79706	0.226413	-175.927	0.148228	0.937281	0.174721	5.14429	4.22901	-15.689	-7.39109	10.7913	10.0296	0	29.7347	1.05503	-0.426644	-30.8305	1.70491	-8.0624	0
0.44	6.27616	0.486707	-176.486	0.138363	0.93654	0.174357	3.8367	4.61929	-15.5235	-7.18094	11.2262	10.5378	0	29.328	0.610956	-1.25681	-27.4389	0.899092	-7.13253	0
0.45	5.84739	0.808503	-176.981	0.128407	0.935494	0.174102	2.57773	5.05352	-15.3966	-6.89093	11.6721	11.0458	0	29.036	0.14334	-2.22378	-24.1329	0.129263	-5.78975	0
0.46	5.3663	1.2072	-177.411	0.118303	0.934337	0.17394	1.19608	5.56036	-15.3039	-6.49509	12.1218	11.7315	0	28.7426	-0.385474	-3.39718	-21.0404	-0.129892	-3.48697	0
0.47	4.94387	1.6471	-177.866	0.108196	0.932999	0.173789	-0.0696961	6.07222	-15.2365	-6.22926	12.5435	12.3295	0	28.5524	-0.945509	-4.84022	-18.1207	-0.416231	-0.787802	0
0.48	4.5106	2.08367	-178.313	0.097989	0.931618	0.173696	-1.35503	6.55355	-15.1794	-5.98375	12.9352	12.9377	0	28.3788	-1.46712	-6.47991	-15.4121	-0.535337	2.31465	0
0.49	4.10936	2.55769	-178.734	0.0877149	0.930128	0.173682	-2.59532	7.04242	-15.1899	-5.78816	13.3001	13.6275	0	28.319	-1.99567	-8.32859	-13.0318	-0.486731	6.07551	0
0.5	3.7186	3.00214	-179.153	0.0773274	0.928632	0.173724	-3.81687	7.46655	-15.2371	-5.64536	13.6336	14.3769	0	28.2966	-2.45843	-10.2978	-10.924	-0.368902	10.1236	0
0.51	3.34877	3.42205	-179.565	0.0668507	0.927138	0.173837	-4.99833	7.82843	-15.3495	-5.56677	13.9303	15.2116	0	28.326	-2.86579	-12.3275	-9.12294	-0.220908	14.3886	0
0.52	3.01237	3.79775	-179.963	0.0562495	0.925658	0.174024	-6.12857	8.1103	-15.5102	-5.55146	14.1882	16.1056	0	28.3927	-3.19648	-14.2995	-7.60341	-0.110155	18.6028	0
0.53	2.55856	4.16351	-180.325	0.0455886	0.92442	0.174284	-7.35273	8.35151	-15.7348	-5.62463	14.4664	16.956	0	28.2891	-3.47265	-16.0103	-6.27686	-0.265763	22.2726	0
0.54	2.39458	4.49155	-180.714	0.0347067	0.922848	0.174492	-8.26204	8.52278	-15.9455	-5.73346	14.5968	18.0472	0	28.5395	-3.75565	-17.6794	-5.43718	0.0280415	26.0432	0
0.55	2.13802	4.72875	-181.084	0.0236824	0.921555	0.174761	-9.25254	8.57248	-16.1736	-5.89835	14.6926	19.0134	0	28.5661	-3.91726	-18.9957	-4.70978	0.0529216	28.7609	0
0.56	1.95591	4.95397	-181.445	0.0124798	0.920263	0.175026	-10.1564	8.59054	-16.3512	-6.09817	14.7243	19.9683	0	28.616	-4.08236	-19.9845	-4.27555	0.18051	30.7234	0
0.57	1.86076	5.09436	-181.761	0.00101982	0.918982	0.175307	-10.9639	8.51321	-16.544	-6.32211	14.737	20.904	0	28.6594	-4.16343	-20.649	-4.0396	0.171818	31.9827	0
0.58	1.82049	5.24578	-182.132	-0.0105451	0.917811	0.175455	-11.7329	8.45951	-16.3343	-6.5121	14.6116	21.3189	0	28.6662	-4.29201	-20.9025	-4.03099	0.223843	31.9109	0
0.59	1.69896	5.29943	-182.454	-0.0224427	0.916898	0.175624	-12.5839	8.28224	-16.2228	-6.7198	14.3772	21.7857	0	28.5131	-4.35647	-21.1275	-4.253	0.0728978	31.6093	0
0.6	1.63698	5.40344	-182.726	-0.0345065	0.916012	0.175748	-13.31	8.1565	-16.1481	-7.06158	14.1562	22.0226	0	28.4498	-4.52829	-21.2717	-4.8432	-0.286229	31.0877	0
0.61	1.38057	5.19946	-182.859	-0.0469615	0.915579	0.176262	-14.2392	7.66322	-16.4302	-7.38019	13.7634	23.0241	0	27.8585	-4.16959	-20.3452	-5.03348	-0.902753	28.3364	0
0.62	1.46516	5.11477	-183.217	-0.0595215	0.914964	0.176298	-14.7694	7.29508	-16.0524	-7.76965	13.1587	23.3869	0	27.8056	-4.2269	-20.3485	-5.84793	-1.92167	26.9122	0
0.63	1.38445	4.95605	-183.21	-0.072107	0.914603	0.176991	-15.3778	6.88629	-16.1741	-8.31751	12.7305	23.5579	0	27.4101	-3.85299	-18.6218	-6.34386	-3.00204	22.822	0
0.64	1.50101	4.73272	-183.444	-0.0850671	0.914344	0.177168	-15.7866	6.3871	-15.8209	-8.81823	11.8119	23.7097	0	27.3712	-3.74413	-18.4171	-7.32461	-4.62119	21.1212	0
0.65	1.49897	4.49128	-183.346	-0.0978629	0.914283	0.178069	-16.1893	5.90612	-15.809	-9.54611	11.1907	23.531	0	27.0793	-3.2393	-16.4019	-7.98517	-6.04145	16.6971	0
0.66	1.66397	4.13031	-183.434	-0.111071	0.914356	0.178507	-16.3873	5.27421	-15.5815	-10.2768	9.95535	23.4428	0	27.1096	-2.92209	-15.9973	-9.05807	-7.65084	15.0851	0
0.67	1.72734	3.82924	-183.261	-0.123975	0.91466	0.179614	-16.5361	4.73368	-15.5292	-11.2828	9.05687	23.0808	0	26.9086	-2.31573	-13.9742	-9.8165	-8.96605	11.055	0
0.68	1.8745	3.35977	-183.233	-0.137284	0.915132	0.180325	-16.5369	3.97813	-15.4429	-12.3524	7.5746	22.7541	0	26.9128	-1.81427	-13.4848	-10.9286	-9.89255	9.93581	0
0.69	2.02779	3.03377	-183.019	-0.15018	0.915778	0.181578	-16.3728	3.40346	-15.323	-13.6721	6.15717	22.274	0	26.7597	-1.15252	-11.6212	-11.6495	-10.7704	6.79898	0
0.7	2.16106	2.5618	-182.86	-0.163255	0.916629	0.182671	-16.109	2.63526	-15.2916	-15.1838	4.51925	21.7878	0	26.6246	-0.471709	-10.6346	-12.5496	-11.0496	5.22949	0
0.71	2.29694	2.06623	-182.725	-0.176243	0.917681	0.183794	-15.7044	1.82629	-15.1552	-16.8953	2.73893	21.1267	0	26.408	0.242224	-9.73226	-13.3379	-10.8989	3.94047	0
0.72	2.43316	1.62871	-182.542	-0.18912	0.918872	0.184896	-15.1743	1.08126	-15.0854	-18.7691	0.613123	20.3802	0	26.1946	0.871046	-9.10875	-14.1685	-10.4727	3.37114	0
0.73	2.62004	1.1922	-182.391	-0.201786	0.920164	0.186043	-14.4173	0.322498	-14.8829	-20.881	-1.59984	19.3911	0	25.917	1.52948	-8.40515	-14.8047	-9.77878	2.63669	0
0.74	2.80857	0.754461	-182.292	-0.214281	0.921603	0.18711	-13.4884	-0.448667	-14.5562	-23.2087	-3.89646	18.2229	0	25.5323	2.16664	-7.82693	-15.2686	-8.89068	2.11941	0
0.75	2.93561	0.327176	-182.186	-0.226526	0.923134	0.188161	-12.4375	-1.254	-14.3879	-25.7986	-6.3331	16.975	0	25.0718	2.75979	-7.53878	-15.7148	-7.91815	1.90022	0
0.76	3.16483	-0.0364784	-182.11	-0.238471	0.924596	0.189141	-11.1024	-1.96873	-14.0596	-28.57	-8.84718	15.3224	0	24.6363	3.27509	-7.25623	-15.9969	-6.93113	1.7508	0
0.77	3.50385	-0.313573	-182.116	-0.250078	0.926024	0.189893	-9.48693	-2.5085	-13.3803	-31.4497	-11.317	12.9561	0	24.2174	3.66028	-6.99827	-16.0758	-5.91471	1.74337	0
0.78	3.76539	-0.623305	-182.129	-0.261426	0.927433	0.190633	-7.78195	-3.1264	-12.8992	-34.5158	-13.7078	10.5065	0	23.7012	4.04773	-6.98843	-16.0994	-4.96199	1.9342	0
0.79	4.01533	-0.879076	-182.179	-0.272449	0.928774	0.191238	-5.95319	-3.64369	-12.3425	-37.6392	-15.8695	7.63316	0	23.163	4.34412	-7.11383	-16.0816	-3.99262	2.21277	0
0.8	4.20078	-1.31388	-182.175	-0.283258	0.929956	0.192043	-4.05205	-4.46296	-12.1636	-40.9143	-17.6333	5.04079	0	22.53	4.85232	-7.33847	-15.9419	-3.30096	2.50326	0
0.81	4.62917	-1.4033	-182.283	-0.293642	0.931007	0.192371	-1.8387	-4.61892	-11.3328	-43.9273	-19.0613	1.16924	0	22.0815	4.94618	-7.42185	-15.6333	-2.57395	2.93452	0
0.82	4.89941	-1.61197	-182.333	-0.303878	0.932003	0.192844	0.265609	-4.97765	-10.8221	-46.9062	-19.8908	-2.36323	0	21.5074	5.17856	-7.65153	-15.367	-1.89722	3.4139	0
0.83	5.14778	-1.79684	-182.357	-0.313895	0.932899	0.19331	2.3794	-5.27176	-10.3525	-49.7261	-20.1025	-5.92924	0	20.9251	5.39787	-7.86016	-15.0919	-1.24999	3.88342	0
0.84	5.37582	-1.95549	-182.354	-0.32373	0.93373	0.193784	4.48266	-5.51091	-9.93177	-52.3402	-19.6341	-9.31892	0	20.3213	5.60539	-8.01926	-14.7765	-0.688602	4.31151	0
0.85	5.56902	-2.07089	-182.305	-0.333412	0.934506	0.194273	6.53395	-5.67136	-9.56731	-54.6986	-18.5553	-12.534	0	19.7013	5.78767	-8.09161	-14.4771	-0.126131	4.71263	0
0.86	5.71339	-2.15213	-182.206	-0.342987	0.935256	0.194821	8.50564	-5.78709	-9.27934	-56.7768	-16.8937	-15.3641	0	19.04	5.95973	-8.08343	-14.1752	0.415484	5.05499	0
0.87	5.64443	-2.1919	-181.991	-0.352513	0.936183	0.195505	10.1677	-5.89163	-9.17598	-58.529	-14.563	-17.497	0	18.1913	6.13439	-7.93683	-13.9499	0.937671	5.30141	0
0.88	5.79423	-2.17825	-181.816	-0.361899	0.936792	0.196047	12.0673	-5.87369	-9.00175	-59.9633	-12.3231	-19.6354	0	17.5698	6.22254	-7.80935	-13.6788	1.45042	5.52041	0
0.89	5.76785	-2.09674	-181.576	-0.371125	0.937557	0.196612	13.7159	-5.74319	-8.8375	-61.043	-9.96272	-21.3038	0	16.8074	6.26564	-7.47471	-13.5027	1.92582	5.76496	0
0.9	5.76223	-1.97997	-181.311	-0.380386	0.938242	0.197167	15.3182	-5.57658	-8.74293	-61.7589	-7.68408	-22.657	0	16.0559	6.26734	-7.13846	-13.2983	2.42474	5.98885	0
0.91	5.85307	-1.8862	-180.969	-0.389579	0.938609	0.197778	16.981	-5.48549	-8.80473	-62.1841	-5.48861	-23.6633	0	15.5008	6.28133	-6.90457	-13.2724	3.02104	6.15744	0
0.92	5.78376	-1.72189	-180.643	-0.398715	0.939185	0.198266	18.3934	-5.24416	-8.77867	-62.2159	-3.53363	-24.403	0	14.7378	6.22144	-6.48811	-13.1721	3.50148	6.39084	0
0.93	5.8447	-1.58909	-180.203	-0.407874	0.939359	0.198928	19.877	-5.16217	-8.99258	-61.9875	-1.39363	-24.116	0	14.2011	6.19359	-6.13981	-13.2533	4.21984	6.71034	0
0.94	5.70089	-1.44357	-179.815	-0.417084	0.939835	0.199339	21.0329	-4.9427	-9.06697	-61.3187	0.104086	-24.563	0	13.3935	6.12993	-5.77675	-13.2206	4.65938	6.89049	0
0.95	5.55255	-1.2502	-179.269	-0.426285	0.940079	0.199971	22.0851	-4.82324	-9.47513	-60.3821	1.62261	-24.3608	0	12.692	6.02345	-5.34786	-13.4295	5.40375	7.12041	0
0.96	5.3997	-1.11054	-178.812	-0.435548	0.940279	0.200403	23.062	-4.69591	-9.72631	-59.1333	2.96112	-23.625	0	11.9084	5.94565	-4.91435	-13.4707	6.03023	7.4922	0
0.97	5.24334	-0.974736	-178.318	-0.444793	0.940332	0.200764	23.9354	-4.55312	-10.0219	-57.5688	3.92516	-23.5303	0	11.1844	5.85414	-4.52748	-13.6268	6.58105	7.65012	0
0.98	5.06806	-0.843757	-177.807	-0.454094	0.940299	0.201112	24.6816	-4.42866	-10.3573	-55.7105	4.64719	-23.161	0	10.4305	5.75965	-4.07682	-13.7683	7.20947	7.85843	0
0.99	4.90391	-0.751349	-177.315	-0.463374	0.940122	0.201355	25.3548	-4.3047	-10.6121	-53.5921	5.1782	-22.8115	0	9.69495	5.69086	-3.59297	-13.9185	7.79975	8.05662	0
1	4.70225	-0.68327	-176.798	-0.472763	0.939856	0.201583	25.8759	-4.25697	-10.9994	-51.2367	5.5262	-22.3427	0	8.92156	5.62584	-3.16609	-14.0837	8.4487	8.23764	0
1.01	4.51727	-0.670291	-176.307	-0.482206	0.939431	0.201719	26.3286	-4.24149	-11.3297	-48.6816	5.7176	-21.8659	0	8.15312	5.60321	-2.75575	-14.2389	9.06519	8.41527	0
1.02	4.31842	-0.684922	-175.817	-0.491698	0.9389	0.201812	26.6708	-4.26855	-11.7095	-45.9411	5.7725	-21.3295	0	7.35464	5.58758	-2.37525	-14.3704	9.70942	8.59912	0
1.03	4.14337	-0.744275	-175.352	-0.501246	0.938234	0.201845	26.9438	-4.33144	-12.0762	-43.0234	5.69867	-20.7287	0	6.55562	5.60362	-2.01992	-14.4633	10.3513	8.79671	0
1.04	3.98776	-0.855725	-174.919	-0.510871	0.937427	0.201751	27.1571	-4.42792	-12.4306	-39.9849	5.52305	-20.0295	0	5.7487	5.65387	-1.68909	-14.523	10.9841	9.02215	0
1.05	3.75855	-1.00998	-174.469	-0.520453	0.936597	0.201658	27.2178	-4.56633	-12.7798	-36.8558	5.30089	-19.1013	0	4.88027	5.72177	-1.34654	-14.6385	11.6022	9.33927	0
1.06	3.56101	-1.22524	-174.051	-0.530158	0.935626	0.201488	27.2433	-4.77766	-13.2195	-33.6752	5.05717	-17.9753	0	4.02049	5.82937	-1.1236	-14.7278	12.2006	9.67872	0
1.07	3.39524	-1.47249	-173.665	-0.539908	0.934528	0.201248	27.2548	-5.00762	-13.6695	-30.4792	4.78278	-16.5874	0	3.15986	5.95176	-0.91771	-14.7629	12.7787	10.0801	0
1.08	3.15549	-1.81382	-173.299	-0.549874	0.933426	0.201013	27.1706	-5.36745	-14.2902	-27.4296	4.93941	-14.3882	0	2.13406	6.13635	-0.786976	-14.6753	13.3458	10.8325	0
1.09	3.0113	-2.14264	-172.926	-0.55982	0.932145	0.200747	27.1514	-5.70345	-14.9608	-24.3963	4.82287	-12.2047	0	1.25568	6.30167	-0.65941	-14.687	13.865	11.4083	0
1.1	2.8663	-2.49878	-172.571	-0.569885	0.930824	0.200439	27.1198	-6.05806	-15.7181	-21.4994	4.76805	-9.70122	0	0.350148	6.47166	-0.578184	-14.6685	14.3253	12.0674	0
1.11	2.72217	-2.86585	-172.221	-0.580057	0.92947	0.200156	27.0947	-6.43399	-16.6128	-18.8024	4.78402	-6.88769	0	-0.566567	6.63021	-0.561037	-14.6439	14.7369	12.8177	0
1.12	2.60609	-3.25501	-171.884	-0.590375	0.928077	0.199794	27.1083	-6.81996	-17.5573	-16.345	4.85322	-3.85149	0	-1.45722	6.78822	-0.580995	-14.6403	15.0776	13.6594	0
1.13	2.48811	-3.62457	-171.549	-0.600845	0.926701	0.199454	27.1324	-7.19137	-18.609	-14.1668	4.97005	-0.675895	0	-2.35957	6.90093	-0.663534	-14.6263	15.3619	14.5903	0
1.14	2.38523	-3.97462	-171.22	-0.611493	0.925359	0.19909	27.1673	-7.53308	-19.6665	-12.2665	5.11114	2.4632	0	-3.24327	6.97069	-0.793206	-14.6338	15.5699	15.5939	0
1.15	2.31251	-4.30873	-170.9	-0.622319	0.924028	0.198729	27.2418	-7.86429	-20.7167	-10.7032	5.3106	5.53673	0	-4.08862	7.00616	-0.979732	-14.6661	15.7114	16.6849	0
1.16	2.22843	-4.58606	-170.579	-0.633345	0.922815	0.198362	27.2639	-8.12195	-21.6776	-9.3999	5.49952	8.25453	0	-4.93441	6.9583	-1.20716	-14.7197	15.7573	17.7945	0
1.17	2.15152	-4.8548	-170.317	-0.64457	0.92171	0.197956	27.2486	-8.33199	-22.4078	-8.33081	5.40038	10.4575	0	-5.78786	6.89924	-1.48354	-14.7486	15.6703	18.8611	0
1.18	2.16616	-5.0531	-170.023	-0.656066	0.920588	0.197614	27.3017	-8.50556	-23.0094	-7.61911	5.61673	12.2473	0	-6.58045	6.77413	-1.63893	-14.7034	15.5686	20.0493	0
1.19	2.13443	-5.16509	-169.718	-0.667771	0.919598	0.197294	27.241	-8.60998	-23.6432	-7.15551	5.7474	13.8249	0	-7.26169	6.51038	-2.03529	-14.9725	15.3749	21.1443	0
1.2	2.17773	-5.21517	-169.469	-0.679742	0.918627	0.196934	27.2135	-8.62938	-23.9635	-6.93382	5.77026	14.7626	0	-7.92197	6.21693	-2.31937	-15.114	15.1342	22.1195	0
