# Supplementary material for: Functional popliteal angle tests improve identification of short hamstring muscle–tendon length in patients with a central neurological lesion
Source: Sci Rep. 2023 Nov 22;13:20510. doi: 10.1038/s41598-023-47667-8 (PMC10665385; doi:10.1038/s41598-023-47667-8)
Supplement: Supplementary file 1 — Supplementary Information 1. [file 41598_2023_47667_MOESM1_ESM.zip › Supplementary_Setup_Ik_HealthyGait.xml]

<?xml version="1.0" encoding="UTF-8" ?>
<OpenSimDocument Version="40000">
	<InverseKinematicsTool name="Walk01">
		<!--Directory used for writing results.-->
		<results_directory>./</results_directory>
		<!--Directory for input files-->
		<input_directory>C:\UMCG AND Research AND Personal\UMCG\Onderzoek\Matlab_OpenSim_FilesANDScripts\OpenSim\GreveC\DataHamstringProject\Volw Gezond</input_directory>
		<!--Name of the model file (.osim) to use for inverse kinematics.-->
		<model_file>TemplateData_SCALED.osim</model_file>
		<!--A positive scalar that weights the relative importance of satisfying constraints. A weighting of 'Infinity' (the default) results in the constraints being strictly enforced. Otherwise, the weighted-squared constraint errors are appended to the cost function.-->
		<constraint_weight>Inf</constraint_weight>
		<!--The accuracy of the solution in absolute terms. Default is 1e-5. It determines the number of significant digits to which the solution can be trusted.-->
		<accuracy>5.0000000000000002e-05</accuracy>
		<!--Markers and coordinates to be considered (tasks) and their weightings. The sum of weighted-squared task errors composes the cost function.-->
		<IKTaskSet>
			<objects>
				<IKMarkerTask name="LASI">
					<!--Whether or not this task will be used during inverse kinematics solve.-->
					<apply>false</apply>
					<!--Weight given to a marker or coordinate for solving inverse kinematics problems.-->
					<weight>1</weight>
				</IKMarkerTask>
				<IKMarkerTask name="RASI">
					<!--Whether or not this task will be used during inverse kinematics solve.-->
					<apply>false</apply>
					<!--Weight given to a marker or coordinate for solving inverse kinematics problems.-->
					<weight>1</weight>
				</IKMarkerTask>
				<IKMarkerTask name="LPSI">
					<!--Whether or not this task will be used during inverse kinematics solve.-->
					<apply>false</apply>
					<!--Weight given to a marker or coordinate for solving inverse kinematics problems.-->
					<weight>1</weight>
				</IKMarkerTask>
				<IKMarkerTask name="RPSI">
					<!--Whether or not this task will be used during inverse kinematics solve.-->
					<apply>false</apply>
					<!--Weight given to a marker or coordinate for solving inverse kinematics problems.-->
					<weight>1</weight>
				</IKMarkerTask>
				<IKMarkerTask name="LTHI">
					<!--Whether or not this task will be used during inverse kinematics solve.-->
					<apply>false</apply>
					<!--Weight given to a marker or coordinate for solving inverse kinematics problems.-->
					<weight>1</weight>
				</IKMarkerTask>
				<IKMarkerTask name="LKNE">
					<!--Whether or not this task will be used during inverse kinematics solve.-->
					<apply>false</apply>
					<!--Weight given to a marker or coordinate for solving inverse kinematics problems.-->
					<weight>1</weight>
				</IKMarkerTask>
				<IKMarkerTask name="LTIB">
					<!--Whether or not this task will be used during inverse kinematics solve.-->
					<apply>false</apply>
					<!--Weight given to a marker or coordinate for solving inverse kinematics problems.-->
					<weight>1</weight>
				</IKMarkerTask>
				<IKMarkerTask name="LANK">
					<!--Whether or not this task will be used during inverse kinematics solve.-->
					<apply>false</apply>
					<!--Weight given to a marker or coordinate for solving inverse kinematics problems.-->
					<weight>1</weight>
				</IKMarkerTask>
				<IKMarkerTask name="LHEE">
					<!--Whether or not this task will be used during inverse kinematics solve.-->
					<apply>false</apply>
					<!--Weight given to a marker or coordinate for solving inverse kinematics problems.-->
					<weight>1</weight>
				</IKMarkerTask>
				<IKMarkerTask name="LTOE">
					<!--Whether or not this task will be used during inverse kinematics solve.-->
					<apply>false</apply>
					<!--Weight given to a marker or coordinate for solving inverse kinematics problems.-->
					<weight>1</weight>
				</IKMarkerTask>
				<IKMarkerTask name="RTHI">
					<!--Whether or not this task will be used during inverse kinematics solve.-->
					<apply>false</apply>
					<!--Weight given to a marker or coordinate for solving inverse kinematics problems.-->
					<weight>1</weight>
				</IKMarkerTask>
				<IKMarkerTask name="RKNE">
					<!--Whether or not this task will be used during inverse kinematics solve.-->
					<apply>false</apply>
					<!--Weight given to a marker or coordinate for solving inverse kinematics problems.-->
					<weight>1</weight>
				</IKMarkerTask>
				<IKMarkerTask name="RTIB">
					<!--Whether or not this task will be used during inverse kinematics solve.-->
					<apply>false</apply>
					<!--Weight given to a marker or coordinate for solving inverse kinematics problems.-->
					<weight>1</weight>
				</IKMarkerTask>
				<IKMarkerTask name="RANK">
					<!--Whether or not this task will be used during inverse kinematics solve.-->
					<apply>false</apply>
					<!--Weight given to a marker or coordinate for solving inverse kinematics problems.-->
					<weight>1</weight>
				</IKMarkerTask>
				<IKMarkerTask name="RHEE">
					<!--Whether or not this task will be used during inverse kinematics solve.-->
					<apply>false</apply>
					<!--Weight given to a marker or coordinate for solving inverse kinematics problems.-->
					<weight>1</weight>
				</IKMarkerTask>
				<IKMarkerTask name="RTOE">
					<!--Whether or not this task will be used during inverse kinematics solve.-->
					<apply>true</apply>
					<!--Weight given to a marker or coordinate for solving inverse kinematics problems.-->
					<weight>0.001</weight>
				</IKMarkerTask>
				<IKCoordinateTask name="pelvis_tilt">
					<!--Whether or not this task will be used during inverse kinematics solve.-->
					<apply>true</apply>
					<!--Weight given to a marker or coordinate for solving inverse kinematics problems.-->
					<weight>10000</weight>
					<!--Indicates the source of the coordinate value for this task.  Possible values are default_value (use default value of coordinate, as specified in the model file, as the fixed target value), manual_value (use the value specified in the value property of this task as the fixed target value), or from_file (use the coordinate values from the coordinate data specified by the coordinates_file property).-->
					<value_type>from_file</value_type>
					<!--This value will be used as the desired (or prescribed) coordinate value if value_type is set to manual_value.-->
					<value>0</value>
				</IKCoordinateTask>
				<IKCoordinateTask name="pelvis_list">
					<!--Whether or not this task will be used during inverse kinematics solve.-->
					<apply>true</apply>
					<!--Weight given to a marker or coordinate for solving inverse kinematics problems.-->
					<weight>10000</weight>
					<!--Indicates the source of the coordinate value for this task.  Possible values are default_value (use default value of coordinate, as specified in the model file, as the fixed target value), manual_value (use the value specified in the value property of this task as the fixed target value), or from_file (use the coordinate values from the coordinate data specified by the coordinates_file property).-->
					<value_type>from_file</value_type>
					<!--This value will be used as the desired (or prescribed) coordinate value if value_type is set to manual_value.-->
					<value>0</value>
				</IKCoordinateTask>
				<IKCoordinateTask name="pelvis_rotation">
					<!--Whether or not this task will be used during inverse kinematics solve.-->
					<apply>true</apply>
					<!--Weight given to a marker or coordinate for solving inverse kinematics problems.-->
					<weight>10000</weight>
					<!--Indicates the source of the coordinate value for this task.  Possible values are default_value (use default value of coordinate, as specified in the model file, as the fixed target value), manual_value (use the value specified in the value property of this task as the fixed target value), or from_file (use the coordinate values from the coordinate data specified by the coordinates_file property).-->
					<value_type>from_file</value_type>
					<!--This value will be used as the desired (or prescribed) coordinate value if value_type is set to manual_value.-->
					<value>0</value>
				</IKCoordinateTask>
				<IKCoordinateTask name="pelvis_tx">
					<!--Whether or not this task will be used during inverse kinematics solve.-->
					<apply>true</apply>
					<!--Weight given to a marker or coordinate for solving inverse kinematics problems.-->
					<weight>10000</weight>
					<!--Indicates the source of the coordinate value for this task.  Possible values are default_value (use default value of coordinate, as specified in the model file, as the fixed target value), manual_value (use the value specified in the value property of this task as the fixed target value), or from_file (use the coordinate values from the coordinate data specified by the coordinates_file property).-->
					<value_type>from_file</value_type>
					<!--This value will be used as the desired (or prescribed) coordinate value if value_type is set to manual_value.-->
					<value>0</value>
				</IKCoordinateTask>
				<IKCoordinateTask name="pelvis_ty">
					<!--Whether or not this task will be used during inverse kinematics solve.-->
					<apply>true</apply>
					<!--Weight given to a marker or coordinate for solving inverse kinematics problems.-->
					<weight>10000</weight>
					<!--Indicates the source of the coordinate value for this task.  Possible values are default_value (use default value of coordinate, as specified in the model file, as the fixed target value), manual_value (use the value specified in the value property of this task as the fixed target value), or from_file (use the coordinate values from the coordinate data specified by the coordinates_file property).-->
					<value_type>from_file</value_type>
					<!--This value will be used as the desired (or prescribed) coordinate value if value_type is set to manual_value.-->
					<value>0</value>
				</IKCoordinateTask>
				<IKCoordinateTask name="pelvis_tz">
					<!--Whether or not this task will be used during inverse kinematics solve.-->
					<apply>true</apply>
					<!--Weight given to a marker or coordinate for solving inverse kinematics problems.-->
					<weight>10000</weight>
					<!--Indicates the source of the coordinate value for this task.  Possible values are default_value (use default value of coordinate, as specified in the model file, as the fixed target value), manual_value (use the value specified in the value property of this task as the fixed target value), or from_file (use the coordinate values from the coordinate data specified by the coordinates_file property).-->
					<value_type>from_file</value_type>
					<!--This value will be used as the desired (or prescribed) coordinate value if value_type is set to manual_value.-->
					<value>0</value>
				</IKCoordinateTask>
				<IKCoordinateTask name="hip_flexion_r">
					<!--Whether or not this task will be used during inverse kinematics solve.-->
					<apply>true</apply>
					<!--Weight given to a marker or coordinate for solving inverse kinematics problems.-->
					<weight>10000</weight>
					<!--Indicates the source of the coordinate value for this task.  Possible values are default_value (use default value of coordinate, as specified in the model file, as the fixed target value), manual_value (use the value specified in the value property of this task as the fixed target value), or from_file (use the coordinate values from the coordinate data specified by the coordinates_file property).-->
					<value_type>from_file</value_type>
					<!--This value will be used as the desired (or prescribed) coordinate value if value_type is set to manual_value.-->
					<value>0</value>
				</IKCoordinateTask>
				<IKCoordinateTask name="hip_adduction_r">
					<!--Whether or not this task will be used during inverse kinematics solve.-->
					<apply>true</apply>
					<!--Weight given to a marker or coordinate for solving inverse kinematics problems.-->
					<weight>10000</weight>
					<!--Indicates the source of the coordinate value for this task.  Possible values are default_value (use default value of coordinate, as specified in the model file, as the fixed target value), manual_value (use the value specified in the value property of this task as the fixed target value), or from_file (use the coordinate values from the coordinate data specified by the coordinates_file property).-->
					<value_type>from_file</value_type>
					<!--This value will be used as the desired (or prescribed) coordinate value if value_type is set to manual_value.-->
					<value>0</value>
				</IKCoordinateTask>
				<IKCoordinateTask name="hip_rotation_r">
					<!--Whether or not this task will be used during inverse kinematics solve.-->
					<apply>true</apply>
					<!--Weight given to a marker or coordinate for solving inverse kinematics problems.-->
					<weight>10000</weight>
					<!--Indicates the source of the coordinate value for this task.  Possible values are default_value (use default value of coordinate, as specified in the model file, as the fixed target value), manual_value (use the value specified in the value property of this task as the fixed target value), or from_file (use the coordinate values from the coordinate data specified by the coordinates_file property).-->
					<value_type>from_file</value_type>
					<!--This value will be used as the desired (or prescribed) coordinate value if value_type is set to manual_value.-->
					<value>0</value>
				</IKCoordinateTask>
				<IKCoordinateTask name="knee_angle_r">
					<!--Whether or not this task will be used during inverse kinematics solve.-->
					<apply>true</apply>
					<!--Weight given to a marker or coordinate for solving inverse kinematics problems.-->
					<weight>10000</weight>
					<!--Indicates the source of the coordinate value for this task.  Possible values are default_value (use default value of coordinate, as specified in the model file, as the fixed target value), manual_value (use the value specified in the value property of this task as the fixed target value), or from_file (use the coordinate values from the coordinate data specified by the coordinates_file property).-->
					<value_type>from_file</value_type>
					<!--This value will be used as the desired (or prescribed) coordinate value if value_type is set to manual_value.-->
					<value>0</value>
				</IKCoordinateTask>
				<IKCoordinateTask name="ankle_angle_r">
					<!--Whether or not this task will be used during inverse kinematics solve.-->
					<apply>true</apply>
					<!--Weight given to a marker or coordinate for solving inverse kinematics problems.-->
					<weight>10000</weight>
					<!--Indicates the source of the coordinate value for this task.  Possible values are default_value (use default value of coordinate, as specified in the model file, as the fixed target value), manual_value (use the value specified in the value property of this task as the fixed target value), or from_file (use the coordinate values from the coordinate data specified by the coordinates_file property).-->
					<value_type>from_file</value_type>
					<!--This value will be used as the desired (or prescribed) coordinate value if value_type is set to manual_value.-->
					<value>0</value>
				</IKCoordinateTask>
				<IKCoordinateTask name="subtalar_angle_r">
					<!--Whether or not this task will be used during inverse kinematics solve.-->
					<apply>true</apply>
					<!--Weight given to a marker or coordinate for solving inverse kinematics problems.-->
					<weight>10000</weight>
					<!--Indicates the source of the coordinate value for this task.  Possible values are default_value (use default value of coordinate, as specified in the model file, as the fixed target value), manual_value (use the value specified in the value property of this task as the fixed target value), or from_file (use the coordinate values from the coordinate data specified by the coordinates_file property).-->
					<value_type>from_file</value_type>
					<!--This value will be used as the desired (or prescribed) coordinate value if value_type is set to manual_value.-->
					<value>0</value>
				</IKCoordinateTask>
				<IKCoordinateTask name="mtp_angle_r">
					<!--Whether or not this task will be used during inverse kinematics solve.-->
					<apply>true</apply>
					<!--Weight given to a marker or coordinate for solving inverse kinematics problems.-->
					<weight>10000</weight>
					<!--Indicates the source of the coordinate value for this task.  Possible values are default_value (use default value of coordinate, as specified in the model file, as the fixed target value), manual_value (use the value specified in the value property of this task as the fixed target value), or from_file (use the coordinate values from the coordinate data specified by the coordinates_file property).-->
					<value_type>from_file</value_type>
					<!--This value will be used as the desired (or prescribed) coordinate value if value_type is set to manual_value.-->
					<value>0</value>
				</IKCoordinateTask>
				<IKCoordinateTask name="hip_flexion_l">
					<!--Whether or not this task will be used during inverse kinematics solve.-->
					<apply>true</apply>
					<!--Weight given to a marker or coordinate for solving inverse kinematics problems.-->
					<weight>10000</weight>
					<!--Indicates the source of the coordinate value for this task.  Possible values are default_value (use default value of coordinate, as specified in the model file, as the fixed target value), manual_value (use the value specified in the value property of this task as the fixed target value), or from_file (use the coordinate values from the coordinate data specified by the coordinates_file property).-->
					<value_type>from_file</value_type>
					<!--This value will be used as the desired (or prescribed) coordinate value if value_type is set to manual_value.-->
					<value>0</value>
				</IKCoordinateTask>
				<IKCoordinateTask name="hip_adduction_l">
					<!--Whether or not this task will be used during inverse kinematics solve.-->
					<apply>true</apply>
					<!--Weight given to a marker or coordinate for solving inverse kinematics problems.-->
					<weight>10000</weight>
					<!--Indicates the source of the coordinate value for this task.  Possible values are default_value (use default value of coordinate, as specified in the model file, as the fixed target value), manual_value (use the value specified in the value property of this task as the fixed target value), or from_file (use the coordinate values from the coordinate data specified by the coordinates_file property).-->
					<value_type>from_file</value_type>
					<!--This value will be used as the desired (or prescribed) coordinate value if value_type is set to manual_value.-->
					<value>0</value>
				</IKCoordinateTask>
				<IKCoordinateTask name="hip_rotation_l">
					<!--Whether or not this task will be used during inverse kinematics solve.-->
					<apply>true</apply>
					<!--Weight given to a marker or coordinate for solving inverse kinematics problems.-->
					<weight>10000</weight>
					<!--Indicates the source of the coordinate value for this task.  Possible values are default_value (use default value of coordinate, as specified in the model file, as the fixed target value), manual_value (use the value specified in the value property of this task as the fixed target value), or from_file (use the coordinate values from the coordinate data specified by the coordinates_file property).-->
					<value_type>from_file</value_type>
					<!--This value will be used as the desired (or prescribed) coordinate value if value_type is set to manual_value.-->
					<value>0</value>
				</IKCoordinateTask>
				<IKCoordinateTask name="knee_angle_l">
					<!--Whether or not this task will be used during inverse kinematics solve.-->
					<apply>true</apply>
					<!--Weight given to a marker or coordinate for solving inverse kinematics problems.-->
					<weight>10000</weight>
					<!--Indicates the source of the coordinate value for this task.  Possible values are default_value (use default value of coordinate, as specified in the model file, as the fixed target value), manual_value (use the value specified in the value property of this task as the fixed target value), or from_file (use the coordinate values from the coordinate data specified by the coordinates_file property).-->
					<value_type>from_file</value_type>
					<!--This value will be used as the desired (or prescribed) coordinate value if value_type is set to manual_value.-->
					<value>0</value>
				</IKCoordinateTask>
				<IKCoordinateTask name="ankle_angle_l">
					<!--Whether or not this task will be used during inverse kinematics solve.-->
					<apply>true</apply>
					<!--Weight given to a marker or coordinate for solving inverse kinematics problems.-->
					<weight>10000</weight>
					<!--Indicates the source of the coordinate value for this task.  Possible values are default_value (use default value of coordinate, as specified in the model file, as the fixed target value), manual_value (use the value specified in the value property of this task as the fixed target value), or from_file (use the coordinate values from the coordinate data specified by the coordinates_file property).-->
					<value_type>from_file</value_type>
					<!--This value will be used as the desired (or prescribed) coordinate value if value_type is set to manual_value.-->
					<value>0</value>
				</IKCoordinateTask>
				<IKCoordinateTask name="subtalar_angle_l">
					<!--Whether or not this task will be used during inverse kinematics solve.-->
					<apply>true</apply>
					<!--Weight given to a marker or coordinate for solving inverse kinematics problems.-->
					<weight>10000</weight>
					<!--Indicates the source of the coordinate value for this task.  Possible values are default_value (use default value of coordinate, as specified in the model file, as the fixed target value), manual_value (use the value specified in the value property of this task as the fixed target value), or from_file (use the coordinate values from the coordinate data specified by the coordinates_file property).-->
					<value_type>from_file</value_type>
					<!--This value will be used as the desired (or prescribed) coordinate value if value_type is set to manual_value.-->
					<value>0</value>
				</IKCoordinateTask>
				<IKCoordinateTask name="mtp_angle_l">
					<!--Whether or not this task will be used during inverse kinematics solve.-->
					<apply>true</apply>
					<!--Weight given to a marker or coordinate for solving inverse kinematics problems.-->
					<weight>10000</weight>
					<!--Indicates the source of the coordinate value for this task.  Possible values are default_value (use default value of coordinate, as specified in the model file, as the fixed target value), manual_value (use the value specified in the value property of this task as the fixed target value), or from_file (use the coordinate values from the coordinate data specified by the coordinates_file property).-->
					<value_type>from_file</value_type>
					<!--This value will be used as the desired (or prescribed) coordinate value if value_type is set to manual_value.-->
					<value>0</value>
				</IKCoordinateTask>
			</objects>
			<groups />
		</IKTaskSet>
		<!--TRC file (.trc) containing the time history of observations of marker positions obtained during a motion capture experiment. Markers in this file that have a corresponding task and model marker are included.-->
		<marker_file>../Data/Temporary/P2/Sep202005.trc</marker_file>
		<!--The name of the storage (.sto or .mot) file containing the time history of coordinate observations. Coordinate values from this file are included if there is a corresponding model coordinate and task. -->
		<coordinate_file>../Data/Temporary/P2/HealthyGait_ik.mot</coordinate_file>
		<!--The desired time range over which inverse kinematics is solved. The closest start and final times from the provided observations are used to specify the actual time range to be processed.-->
		<time_range> 0.01 1.39</time_range>
		<!--Flag (true or false) indicating whether or not to report marker errors from the inverse kinematics solution.-->
		<report_errors>true</report_errors>
		<!--Name of the resulting inverse kinematics motion (.mot) file.-->
		<output_motion_file>../Data/Temporary/P2/NormData_IK.mot</output_motion_file>
	</InverseKinematicsTool>
</OpenSimDocument>
